# Supplementary material for: Liver transcriptome analysis of Atlantic cod (Gadus morhua) exposed to PCB 153 indicates effects on cell cycle regulation and lipid metabolism
Source: BMC Genomics. 2014 Jun 17;15(1):481. doi: 10.1186/1471-2164-15-481 (PMC4078240; doi:10.1186/1471-2164-15-481)
Supplement: Supplementary file 1 — Additional file 1: Table S1: The file contains 165 genes differentially regulated by PCB 153, which were used in pathway analysis. (XLS 52 KB) [file 12864_2014_6174_MOESM1_ESM.xls]

## Sheet: Sheet2
Seq_ID (Gadus morhua)		Symbol	PCB153_0.5mg_Mean_Ratio	PCB153_2mg_Mean_Ratio	PCB153_8mg_Mean_Ratio		Called_8mg
GmE100215i31711	ATP-citrate synthase	ACLY	1.45	1.64	16.89
GmE100215i10033	Sterol-4-alpha-carboxylate 3-dehydrogenase, decarboxylating	NSDHL	1.16	1.38	2.73
GmE100215i19891	Early growth response protein 1	EGR1	1.78	1.51	7.59
GmE100215i30610	Adenosine kinase	ADK	1.59	2.12	2.01
GmE100215i28354	Methyltransferase-like protein 2A	MTL2A	2.20	2.59	2.85
canada.sb_gmnbpcic_0001m24.pDNRm13r.scf	Alkaline phosphatase, tissue-nonspecific isozyme	PPBT	1.68	3.62	3.14
GmE100215i28823	Glycerophosphoinositol inositolphosphodiesterase GDPD2	GDPD2	3.56	3.11	6.86
GmE100215ri00122	Fatty acid-binding protein, liver	FABPL	1.53	1.98	2.65
GmE100215i13812	Sorbin and SH3 domain-containing protein 2	SRBS2	2.47	2.45	3.21
GmE100215i32423	Peptidyl-prolyl cis-trans isomerase A	PPIA	1.82	2.24	2.69
GmE100215i09645	Protein phosphatase 1 regulatory subunit 3B	PPR3B	2.36	2.31	4.13
GmE100215i11140	KN motif and ankyrin repeat domain-containing protein 1	KANK1	1.27	1.68	1.83
GmE100215i14360	Rho-related BTB domain-containing protein 2	RHBT2	1.33	1.57	1.70
FCBCL5V01ETWLK	Ras-associated and pleckstrin homology domains-containing protein 1	RAPH1	1.13	0.61	0.64
GmE100215i40689	Down syndrome cell adhesion molecule	DSCAM	0.34	0.68	0.44
GmE100215i13047	Ammonium transporter Rh type A	RHAG	1.04	0.98	0.63
GmE100215i00837	Interferon-induced, double-stranded RNA-activated protein kinase	E2AK2	0.76	0.93	0.48
GmE100215i04344	Serine/arginine-rich splicing factor 1	SRSF1	0.61	0.61	0.48
F2Z8C0H01CRNQ8	Mast/stem cell growth factor receptor	KIT	0.83	0.73	0.52
FCBCL5V01EW64R	Growth arrest and DNA damage-inducible protein GADD45 beta	GA45B	0.92	0.49	0.46
GmE100215i20049	SH3 domain-binding glutamic acid-rich protein	SH3BG	2.49	1.96	2.48
F2Z8C0H01EP8U9	Rab11 family-interacting protein 2	RFIP2	1.54	2.07	2.01
GmE100215i36531	Coiled-coil domain-containing protein 149	CC149	2.19	2.81	2.45
GmE100215i34222	Flap endonuclease 1	FEN1	1.15	1.34	1.54
GmE100215i04907	Sorting nexin-12	SNX12	1.13	1.32	1.73
GmE100215i07199	Sodium-dependent phosphate transporter 1	S20A1	1.35	1.07	2.03
GmE100215i34151	Stearoyl-CoA desaturase 5	SCD5	1.15	1.23	4.09
GmE100215i35624	Protein FAM135A	F135A	1.56	1.63	1.56
F5A5JTJ01C3PA0	Abhydrolase domain-containing protein 3	ABHD3	1.91	1.29	2.18
GmE100215i27102	Vacuolar protein sorting-associated protein 53 homolog	VPS53	2.53	2.88	2.42
FCBCL5V01DXF63	Dihydroxyacetone phosphate acyltransferase	GNPAT	1.49	1.53	1.94
GmE100215i14200	Glycerol-3-phosphate acyltransferase 3	GPAT3	1.28	1.13	1.53
GmE100215i30379	PQ-loop repeat-containing protein 3	PQLC3	1.80	1.22	2.05
GmE100215i06040	Bloom syndrome protein	BLM	6.31	7.16	5.23
GmE100215i35371	Alpha-1,3-mannosyl-glycoprotein 4-beta-N-acetylglucosaminyltransferase B	MGT4B	1.48	2.04	1.68
GmE100215i24309	Sorting nexin-25	SNX25	2.29	2.38	2.12
FCBCL5V01ALXD0	Intraflagellar transport protein 122 homolog	IF122	1.62	1.24	1.82
GmE100215i16746	COMM domain-containing protein 10	COMDA	1.44	1.37	1.60
GmE100215i26764	6-phosphogluconolactonase	6PGL	1.00	1.27	1.75
F2Z8C0H01COCZW	Multidrug resistance-associated protein 1	MRP1	1.57	1.66	2.55
FV4EIQI02IXNBO	Calcium/calmodulin-dependent protein kinase type 1	KCC1A	1.29	1.96	2.72
GmE100215i41243	Myosin-Id	MYO1D	1.46	2.07	1.81
F2Z8C0H01BV5PX	Suppressor of tumorigenicity 14 protein	ST14	1.91	3.56	1.85
GmE100215i06660	Acetyl-CoA carboxylase 1	ACACA	1.99	1.66	6.98
GmE100215i40241	Pleckstrin homology domain-containing family A member 3	PKHA3	2.13	1.87	1.99
olsvik.znc_0017_B09.ab1	Phospholipase B1, membrane-associated	PLB1	2.50	2.57	0.35
GmE100215i02056	Apolipoprotein M	APOM	0.91	0.60	0.56
GmE100215i15498	Mitotic-spindle organizing protein 2B	MZT2B	1.10	1.33	1.68
GmE100215i28607	Cytochrome b-c1 complex subunit Rieske, mitochondrial	UCRI	1.34	1.35	1.70
GmE100215i01517	ETS translocation variant 5	ETV5	1.86	2.21	2.48
F5A5JTJ01DU32T	Ethanolamine-phosphate cytidylyltransferase	PCY2	1.56	1.68	2.38
F2Z8C0H01CYLTY	Pyrroline-5-carboxylate reductase 1, mitochondrial	P5CR1_PONAB	1.01	0.83	1.68
GmE100215i06138	Coiled-coil domain-containing protein 134	CC134	0.84	0.94	2.04
GmE100215i41371	Acetyl-coenzyme A synthetase, cytoplasmic	ACSA	1.16	1.36	1.96
F2Z8C0H01CJD2H	Probable G-protein coupled receptor 112	GP112	1.56	2.22	3.25
GmE100215i05945	Apoptosis regulator BAX	BAX	3.17	3.34	4.62
GmE100215i28719	UPF0547 protein C16orf87	CP087	1.37	1.90	1.46
F5A5JTJ01A9PYR	PCTP-like protein	PCTL	1.10	1.58	1.77
GmE100215i39056	DNA polymerase alpha subunit B	DPOA2	0.94	1.19	2.88
GmE100215i14636	Collagen alpha-1(II) chain	CO2A1	0.53	0.55	0.58
GmE100215i31515	Tyrosyl-tRNA synthetase, cytoplasmic	SYYC	1.13	0.94	1.58
GmE100215i08330	Diamine acetyltransferase 2	SAT2	1.68	2.64	3.51
GmE100215i33567	CD82 antigen	CD82	2.12	2.53	2.07
GmE100215i28035	Golgin subfamily A member 4	GOGA4	1.25	1.51	1.65
GmE100215i14686	Actin-related protein 2/3 complex subunit 4	ARPC4	1.24	1.42	1.58
GmE100215i17308	DNA polymerase delta catalytic subunit	DPOD1	1.29	2.53	2.37
GmE100215i06468	UDP-glucuronosyltransferase 1-1	UD11	1.21	1.02	0.28
GmE100215i19845	Transcription elongation regulator 1	TCRG1	1.44	1.22	1.77
GmE100215i31627	Poly(A)-specific ribonuclease PARN	PARN	1.77	1.35	1.68
GmE100215i14758	Protein YIF1A	YIF1A	1.21	1.19	1.58
GmE100215i39355	Golgi integral membrane protein 4	GOLI4	1.25	1.51	1.93
GmE100215i40777	Neutral amino acid transporter A	SATT	1.64	1.50	2.05
GmE100215i27058	Tyrosyl-DNA phosphodiesterase 1	TYDP1	1.20	1.24	1.83
F2Z8C0H01CW1ID	Kinetochore-associated protein 1	KNTC1	1.59	2.34	3.57
GmE100215i15308	Methylcrotonoyl-CoA carboxylase subunit alpha, mitochondrial	MCCA	1.46	1.50	1.56
GmE100215i29874	Transmembrane protein 104	TM104	0.82	1.22	1.93
FYXZCPA01D0N7C	ATP-dependent DNA helicase Q4	RECQ4	1.97	1.99	2.65
GmE100215i37573	RecQ-mediated genome instability protein 1	RMI1	1.10	1.44	2.17
GmE100215i39324	Vinculin	VINC	1.48	1.31	1.75
GmE100215i08034	DNA replication licensing factor MCM3	MCM3	1.36	1.27	3.24
FYXZCPA01AG1QC	Solute carrier family 22 member 23	S22AN	1.39	1.27	1.64
GmE100215i40095	Beta-2-glycoprotein 1	APOH	2.30	1.48	3.86
GmE100215i17666	Actin-like protein 6A	ACL6A	1.08	0.76	1.63
F5A5JTJ01DILNN	Transmembrane protein 5	TMEM5	1.34	1.48	1.59
GmE100215i10645	Alpha-globin transcription factor CP2	TFCP2	1.73	1.74	1.63
GmE100215i09834	Signal peptide, CUB and EGF-like domain-containing protein 1	SCUB1	2.08	2.11	2.24
GmE100215i37610	Rho GTPase-activating protein 42	RHG42	1.27	1.57	1.82
GmE100215i37885	Alanyl-tRNA synthetase, cytoplasmic	SYAC	1.25	0.96	2.04
GmE100215i12843	Suppressor of tumorigenicity 7 protein	ST7	1.54	1.58	2.03
GmE100215i23353	Dual specificity protein phosphatase 16	DUS16	0.80	1.00	1.94
GmE100215i15156	Proteasome subunit alpha type-5	PSA5_MOUSE	1.03	1.00	1.67
GmE100215i29842	Bone morphogenetic protein 7	BMP7	1.51	1.38	2.19
GmE100215i31427	Transmembrane protein C18orf45	CR045	1.15	1.46	1.57
GmE100215i10857	Dehydrogenase/reductase SDR family member 7B	DRS7B	1.10	1.39	1.65
GmE100215i23104	Ras-specific guanine nucleotide-releasing factor RalGPS2	RGPS2	1.14	1.11	2.08
GmE100215i19995	Dolichyl-diphosphooligosaccharide--protein glycosyltransferase subunit 2	RPN2	0.86	1.04	1.79
GmE100215i39067	Segment polarity protein dishevelled homolog DVL-1-like	DVL1L	1.09	1.30	1.98
GmE100215i40391	RNA-binding protein Musashi homolog 1	MSI1H	1.36	4.75	6.42
GmE100215i01559	HLA class I histocompatibility antigen, alpha chain E	HLAE	0.90	0.84	0.22
FV4EIQI02HZ68Y	Shootin-1	SHOT1	1.13	0.79	0.51
GmE100215i28765	Protein Churchill	CHUR	1.29	1.60	1.57
GmE100215i26028	Transmembrane protein 214	TM214	1.04	1.10	1.83
GmE100215i17452	26S proteasome non-ATPase regulatory subunit 3	PSMD3	0.95	1.16	1.49
GmE100215i36860	Aryl hydrocarbon receptor nuclear translocator-like protein 2	BMAL2	1.26	1.63	1.65
GmE100215i28552	Estradiol 17-beta-dehydrogenase 12	DHB12	1.46	1.57	2.28
GmE100215i08810	Mitogen-activated protein kinase 14	MK14	1.13	1.42	1.86
GmE100215i09620	Annexin A4	ANXA4	1.39	1.39	1.97
GmE100215i41429	Protein pellino homolog 2	PELI2	1.49	1.29	1.56
FCBCL5V01BXV6O	Bifunctional aminoacyl-tRNA synthetase	SYEP	1.14	0.88	1.70
canada.sb_gmnbhkic_0004i04.pDNRm13r.scf	Sodium-coupled monocarboxylate transporter 2	SC5AC	1.38	1.94	2.49
GmE100215i36007	Paraplegin	SPG7	1.15	1.49	1.57
GmE100215i40271	Transmembrane protein 145	TM145	3.37	2.34	4.01
GmE100215i31885	Methylglutaconyl-CoA hydratase, mitochondrial	AUHM	1.75	1.84	1.72
GmE100215i26506	NADH dehydrogenase [ubiquinone] 1 alpha subcomplex subunit 11	NDUAB	1.11	1.19	1.56
GmE100215i39157	Sorting nexin-18	SNX18	1.41	1.31	2.03
GmE100215i09319	C-C motif chemokine 4	CCL4	1.52	2.37	1.53
GmE100215i07680	Protein scribble homolog	SCRIB	1.58	1.47	1.57
GmE100215i18546	Protein kinase C beta type	KPCB	2.47	1.71	2.78
GmE100215i32461	Protein NipSnap homolog 2	NIPS2	0.99	0.92	3.27
GmE100215i13783	Inositol-trisphosphate 3-kinase B	IP3KB	1.66	1.65	1.50
GmE100215i26205	Casein kinase I isoform epsilon	KC1E	4.46	4.13	3.73
GmE100215i33669	Vesicle transport protein GOT1B	GOT1B	1.31	0.98	2.72
GmE100215i32596	Proto-oncogene c-Fos	FOS	1.41	1.14	3.62
GmE100215c27992	Spectrin alpha chain, brain	SPTA2	1.05	1.21	1.58
GmE100215i31587	DNA (cytosine-5)-methyltransferase 1	DNMT1	0.85	0.90	1.71
GmE100215i32485	CUE domain-containing protein 1	CUED1	1.32	1.43	1.68
GmE100215i34648	EF-hand calcium-binding domain-containing protein 4A	EFC4A	1.89	1.95	1.65
GmE100215i28707	Breakpoint cluster region protein	BCR	1.38	1.36	1.64
GmE100215i07293	StAR-related lipid transfer protein 3	STAR3	1.35	1.47	1.55
GmE100215i10084	ADP-sugar pyrophosphatase	NUDT5	1.01	1.28	1.95
F2Z8C0H01CPT3D	Zinc finger homeobox protein 3	ZFHX3	1.46	1.65	1.66
GmE100215i28453	Laminin subunit beta-3	LAMB3	1.52	1.50	2.44
GmE100215i25463	Protein FAM18B1	F18B1	0.84	1.14	1.57
GmE100215i35610	Guanine nucleotide-binding protein G(s) subunit alpha	GNAS_CANFA	1.97	1.96	2.88
GmE100215i21193	DNA replication licensing factor MCM5	MCM5	1.16	0.92	4.09
GmE100215i20105	Alpha-parvin	PARVA	1.20	1.32	1.54
GmE100215i28376	3-hydroxy-3-methylglutaryl-coenzyme A reductase	HMDH	1.48	3.54	7.24
GmE100215i38797	Contactin-associated protein 1	CNTP1	1.62	1.47	3.08
GmE100215i31296	Signal peptidase complex subunit 3	SPCS3_CANFA	1.13	1.44	1.52
FV4EIQI02HNSD6	Regulator of telomere elongation helicase 1	RTEL1	1.22	1.11	1.63
F5A5JTJ01BKILJ	Ezrin	EZRI	1.18	1.34	1.46
GmE100215i14094	Proteasome subunit beta type-7	PSB7	0.96	0.81	1.46
F5A5JTJ01CBNGQ	Uncharacterized protein KIAA0195	K0195	1.04	1.30	1.65
GmE100215i30973	GDP-fucose protein O-fucosyltransferase 2	OFUT2	1.77	1.60	1.57
GmE100215i40956	Coronin-2A	COR2A	0.94	1.23	1.46
GmE100215i41182	Nuclear pore complex protein Nup98-Nup96	NUP98	1.92	2.63	2.00
GmE100215i38834	N-acetylglucosamine-1-phosphotransferase subunits alpha/beta	GNPTA	2.22	1.91	2.22
GmE100215i08666	Probable saccharopine dehydrogenase	SCPDH	1.49	1.44	2.26
GmE100215i14910	UPF0327 protein C1orf151	CA151	0.90	0.81	1.74
F2Z8C0H01BEKIM	Protein FAM110B	F110B	1.35	1.96	1.63
F5A5JTJ01A17RN	Probable helicase with zinc finger domain	HELZ	1.16	0.86	0.53
GmE100215i37353	Receptor tyrosine-protein kinase erbB-3	ERBB3	0.84	0.80	0.46
GmE100215c32366	Tripartite motif-containing protein 71	LIN41	0.83	0.85	0.52
GmE100215i36054	Uncharacterized protein KIAA1586	K1586	0.41	0.45	0.11
GmE100215i09832	Folylpolyglutamate synthase, mitochondrial	FOLC	1.05	0.62	0.43
F5A5JTJ01E4QRG	Protein EFR3 homolog B	EFR3B	0.55	0.61	0.54
GmE100215i04129	Barrier-to-autointegration factor	BAF	1.31	0.59	0.45
GmE100215i29618	Septin-5	SEPT5	0.64	0.60	0.58
GmE100215i22560	Cdc42-interacting protein 4	CIP4	1.47	1.55	1.76
GmE100215i22682	Transcriptional enhancer factor TEF-5	TEAD3	1.70	1.53	1.72
GmE100215i14699	Fatty acid-binding protein, brain	FABP7	10.88	17.62	25.35
GmE100215i17505	Transmembrane protein 97	TMM97	1.52	4.29	10.42
GmE100215i38916	Sterol regulatory element-binding protein 1	SRBP1	1.02	1.26	2.68
FYXZCPA01ETOZ2	Peroxisome proliferator-activated receptor gamma	PPARG		1.41	1.20
GmE100215i15182	Proliferating cell nuclear	PCNA		1.54	1.64
