# Supplementary material for: Liver transcriptome analysis of Atlantic cod (Gadus morhua) exposed to PCB 153 indicates effects on cell cycle regulation and lipid metabolism
Source: BMC Genomics. 2014 Jun 17;15(1):481. doi: 10.1186/1471-2164-15-481 (PMC4078240; doi:10.1186/1471-2164-15-481)
Supplement: Supplementary file 3 — Additional file 3: Is an excel document with a full list of significantly enriched Reactome gene sets. (XLSX 13 KB) [file 12864_2014_6174_MOESM3_ESM.xlsx]

## Sheet: Sheet1
NAME	SIZE	ES	NES	NOM p-val	FDR q-val
REACTOME_SYNTHESIS_OF_DNA	61	0.6422068	1.9562155	0.0030612245	0.08678305
REACTOME_DNA_STRAND_ELONGATION	25	0.75254214	1.9460868	0.014218009	0.048377946
REACTOME_M_G1_TRANSITION	52	0.63976866	1.9235299	0.0071647903	0.039223306
REACTOME_S_PHASE	74	0.600883	1.8791497	0.0070564514	0.04637573
REACTOME_ASSEMBLY_OF_THE_PRE_REPLICATIVE_COMPLEX	40	0.63611096	1.8732076	0	0.038894244
REACTOME_ACTIVATION_OF_THE_PRE_REPLICATIVE_COMPLEX	26	0.70956105	1.8511401	0.029646521	0.040049896
REACTOME_ORC1_REMOVAL_FROM_CHROMATIN	41	0.6135141	1.8031337	0	0.050847605
REACTOME_ACTIVATION_OF_NF_KAPPAB_IN_B_CELLS	34	0.59175515	1.7691836	0.0060544903	0.06132282
REACTOME_SCF_BETA_TRCP_MEDIATED_DEGRADATION_OF_EMI1	25	0.6228124	1.7684299	0.007150153	0.054842006
REACTOME_G1_S_TRANSITION	76	0.5664237	1.7671022	0.013131313	0.04995782
REACTOME_ER_PHAGOSOME_PATHWAY	30	0.60757977	1.7379792	0.0040941657	0.058471277
REACTOME_CDT1_ASSOCIATION_WITH_THE_CDC6_ORC_ORIGIN_COMPLEX	32	0.59737265	1.7356889	0.003030303	0.054428227
REACTOME_TRNA_AMINOACYLATION	26	0.61418617	1.7233887	0.027168235	0.054921605
REACTOME_SCFSKP2_MEDIATED_DEGRADATION_OF_P27_P21	31	0.5943984	1.7144923	0.011235955	0.05491429
REACTOME_MITOTIC_G1_G1_S_PHASES	90	0.536787	1.7082382	0.016016016	0.054579545
REACTOME_VIF_MEDIATED_DEGRADATION_OF_APOBEC3G	25	0.5993269	1.6997126	0.010214505	0.054536656
REACTOME_TRIGLYCERIDE_BIOSYNTHESIS	30	0.5825182	1.6931491	0.009137056	0.053909127
REACTOME_ACTIVATION_OF_ATR_IN_RESPONSE_TO_REPLICATION_STRESS	28	0.62015486	1.672416	0.043431055	0.059006445
REACTOME_GLOBAL_GENOMIC_NER_GG_NER	25	0.58602065	1.6689076	0.017171716	0.057429772
REACTOME_ANTIGEN_PROCESSING_CROSS_PRESENTATION	38	0.55831045	1.6357079	0.003051882	0.071370356
REACTOME_AUTODEGRADATION_OF_THE_E3_UBIQUITIN_LIGASE_COP1	25	0.57496065	1.6347479	0.009211873	0.068594344
REACTOME_CYCLIN_E_ASSOCIATED_EVENTS_DURING_G1_S_TRANSITION_	39	0.53682864	1.6041477	0.01711984	0.08244689
REACTOME_RESPIRATORY_ELECTRON_TRANSPORT_ATP_SYNTHESIS_BY_CHEMIOSMOTIC_COUPLING_AND_HEAT_PRODUCTION_BY_UNCOUPLING_PROTEINS_	38	0.54858994	1.5944315	0.046728972	0.08476183
REACTOME_G2_M_CHECKPOINTS	34	0.5705814	1.5922736	0.05073996	0.08260154
REACTOME_REGULATION_OF_APOPTOSIS	33	0.5495595	1.5882502	0.017382413	0.08181228
REACTOME_P53_INDEPENDENT_G1_S_DNA_DAMAGE_CHECKPOINT	26	0.5569647	1.5845748	0.016443988	0.08096767
REACTOME_CROSS_PRESENTATION_OF_SOLUBLE_EXOGENOUS_ANTIGENS_ENDOSOMES	25	0.5606841	1.5786433	0.017525773	0.08155777
REACTOME_AUTODEGRADATION_OF_CDH1_BY_CDH1_APC_C	33	0.53407836	1.5568712	0.017276423	0.09269374
REACTOME_DESTABILIZATION_OF_MRNA_BY_AUF1_HNRNP_D0	28	0.5424026	1.5562724	0.022380468	0.08991074
REACTOME_SIGNALING_BY_WNT	33	0.5303261	1.5516027	0.022222223	0.090041295
REACTOME_CIRCADIAN_CLOCK	40	0.5140859	1.5502322	0.01001001	0.08791053
REACTOME_RESPIRATORY_ELECTRON_TRANSPORT	31	0.54315114	1.541562	0.049009386	0.091776125
REACTOME_CELL_CYCLE_CHECKPOINTS	76	0.49109995	1.5350205	0.035140563	0.09416683
REACTOME_TRANSCRIPTION_COUPLED_NER_TC_NER	30	0.52668023	1.5328251	0.035246726	0.093069606
REACTOME_DNA_REPLICATION	123	0.46864253	1.520789	0.079	0.09900218
REACTOME_P53_DEPENDENT_G1_DNA_DAMAGE_RESPONSE	31	0.5248094	1.5196774	0.01923077	0.097251534
REACTOME_NUCLEOTIDE_EXCISION_REPAIR	34	0.51102674	1.5060773	0.035282258	0.10553078
REACTOME_REGULATION_OF_MITOTIC_CELL_CYCLE	46	0.49898222	1.4988679	0.04863222	0.10871996
REACTOME_BMAL1_CLOCK_NPAS2_ACTIVATES_CIRCADIAN_EXPRESSION	29	0.51136506	1.4943874	0.01503006	0.1097178
REACTOME_E2F_MEDIATED_REGULATION_OF_DNA_REPLICATION	27	0.5366434	1.4931479	0.072708115	0.108147144
REACTOME_PROTEIN_FOLDING	27	0.5172992	1.4905764	0.016032064	0.10743197
REACTOME_REGULATION_OF_ORNITHINE_DECARBOXYLASE_ODC	27	0.51878047	1.479762	0.04639175	0.11358118
REACTOME_APC_C_CDH1_MEDIATED_DEGRADATION_OF_CDC20_AND_OTHER_APC_C_CDH1_TARGETED_PROTEINS_IN_LATE_MITOSIS_EARLY_G1	38	0.49955058	1.4728295	0.029381966	0.11681268
REACTOME_REGULATION_OF_MRNA_STABILITY_BY_PROTEINS_THAT_BIND_AU_RICH_ELEMENTS	45	0.48076466	1.4628499	0.028	0.12396205
REACTOME_CELL_CYCLE_MITOTIC	208	0.4325823	1.449835	0.071	0.13301353
REACTOME_RIG_I_MDA5_MEDIATED_INDUCTION_OF_IFN_ALPHA_BETA_PATHWAYS	32	0.49587014	1.4438822	0.025075225	0.1369396
REACTOME_SRP_DEPENDENT_COTRANSLATIONAL_PROTEIN_TARGETING_TO_MEMBRANE	48	0.4738051	1.4422244	0.044132397	0.13589428
REACTOME_MITOTIC_M_M_G1_PHASES	108	0.44594252	1.4359174	0.099	0.1392664
REACTOME_TRANSLATION	63	0.46186495	1.4316019	0.05105105	0.14084817
REACTOME_APC_C_CDC20_MEDIATED_DEGRADATION_OF_MITOTIC_PROTEINS	39	0.48182762	1.4215922	0.057985757	0.1493314
REACTOME_NOTCH1_INTRACELLULAR_DOMAIN_REGULATES_TRANSCRIPTION	28	0.48443082	1.4098126	0.029029028	0.16128196
REACTOME_CELL_CYCLE	232	0.41322514	1.3895172	0.079	0.18543155
REACTOME_AMINO_ACID_TRANSPORT_ACROSS_THE_PLASMA_MEMBRANE	25	0.50130373	1.3845786	0.050463438	0.18958652
REACTOME_DOWNSTREAM_SIGNALING_EVENTS_OF_B_CELL_RECEPTOR_BCR	51	0.44458553	1.3788009	0.053	0.19420633
REACTOME_DNA_REPAIR	63	0.43996167	1.3740816	0.051	0.19831958
REACTOME_CHROMOSOME_MAINTENANCE	44	0.45512256	1.3669721	0.12474849	0.20519723
